# Supplementary material for: An Investigation into the Stability Source of Collagen Fiber Modified Using Cr(III): An Adsorption Isotherm Study
Source: Molecules. 2024 Jan 6;29(2):300. doi: 10.3390/molecules29020300 (PMC10818350; doi:10.3390/molecules29020300)
Supplement: Supplementary file 1 [file molecules-29-00300-s001.zip]

Archive with 1 entries (1 files):
- molecules-2794799-supplementary.pdf
